# Supplementary material for: L-Asparaginase Conjugates from the Hyperthermophilic Archaea Thermococcus sibiricus with Improved Biocatalytic Properties
Source: Int J Mol Sci. 2024 Apr 10;25(8):4174. doi: 10.3390/ijms25084174 (PMC11050321; doi:10.3390/ijms25084174)
Supplement: Supplementary file 1 [file ijms-25-04174-s001.zip]

Archive with 1 entries (1 files):
- ijms-2877379-supplementary.pdf
